# Supplementary material for: Quantitative, super-resolution localization of small RNAs with sRNA-PAINT
Source: Nucleic Acids Res. 2020 Jul 27;48(16):e96. doi: 10.1093/nar/gkaa623 (PMC7498346; doi:10.1093/nar/gkaa623)
Supplement: gkaa623_Supplemental_Files [file gkaa623_supplemental_files.zip]

Archive with 8 entries (8 files):
- Supplementary Figure 1_r.pdf
- Supplementary Figure 2_r.pdf
- Supplementary Figure 3_ra_show1.pdf
- Supplementary Figure 4_r2_v3.pdf
- Supplementary Figure 5_r2_v1.pdf
- Supplementary Figure Legends.docx
- Supplementary Table 1_r.xlsx
- Supplementary Table 2_r.xlsx
